# Supplementary material for: Polyethylenimine-Functionalized Nanofiber Nonwovens Electrospun from Cotton Cellulose for Wound Dressing with High Drug Loading and Sustained Release Properties
Source: Polymers (Basel). 2022 Apr 26;14(9):1748. doi: 10.3390/polym14091748 (PMC9105497; doi:10.3390/polym14091748)
Supplement: Supplementary file 1 [file polymers-14-01748-s001.zip]

Archive with 1 entries (1 files):
- polymers-1669260-supplementary.pdf
